# Supplementary material for: Efficacy and Safety of Salvia miltiorrhiza Extract (SAGX) Compared with Saw Palmetto in Men with Lower Urinary Tract Symptoms: A 12-Week, Randomized, Double-Blind, Parallel-Group Pilot Study
Source: Nutrients. 2026 May 29;18(11):1752. doi: 10.3390/nu18111752 (PMC13258752; doi:10.3390/nu18111752)
Supplement: Supplementary file 1 [file nutrients-18-01752-s001.zip]

Archive with 1 entries (1 files):
- nutrients-4293086-supplementary.pdf
